# Supplementary material for: Gestational Diabetes Mellitus-Induced Inflammation in the Placenta via IL-1β and Toll-like Receptor Pathways
Source: Int J Mol Sci. 2024 Oct 23;25(21):11409. doi: 10.3390/ijms252111409 (PMC11546908; doi:10.3390/ijms252111409)
Supplement: Supplementary file 1 [file ijms-25-11409-s001.zip]

Archive with 1 entries (1 files):
- ijms-3248404-supplementary.pdf
